# Supplementary material for: ‘I didn’t know what to expect’: Exploring patient perspectives to identify targets for change to improve telephone-delivered psychological interventions
Source: BMC Psychiatry. 2020 Apr 7;20:156. doi: 10.1186/s12888-020-02564-6 (PMC7137505; doi:10.1186/s12888-020-02564-6)
Supplement: Supplementary file 1 — Additional file 1. Patient data codes mapped to TDF domains and TFA constructs. [file 12888_2020_2564_MOESM1_ESM.xlsx]

## Sheet: Sheet1
TDF Domain	Data codes	TFA Constructs
Knowledge	Knowledge about treatment upon referral/beginning of treatment	Intervention coherence
	Awareness of telephone option for treatment	Intervention coherence
	Understanding of type of treatment (i.e. guided self-help not counselling)	Intervention coherence/burden
	Knowledge of shorter waiting lists for telephone treatment	Intervention coherence/opportunity cost
	Knowledge about practitioners i.e. level of qualification	Intervention coherence
	Understanding telephone treatment is the same treatment as offered face-to-face	Intervention coherence/ethicality
	Level of knowledge influencing level of anxiety starting treatment	affective attitude/Intervention coherence/self-efficacy
	Knowledge creating misconceptions	Intervention coherence
	Awareness of patient choice	Intervention coherence
	Level of knowledge influencing views on treatment efficacy	Intervention coherence/ perceived effectiveness
	Visual knowledge for engagement	Intervention coherence/ perceived effectiveness
	Visual knowledge of practitioner	Intervention coherence
	Visual knowledge of practitioner	Intervention coherence
Skills, cognitive and interpersonal	Communication in the absence of visual information (i.e. for real-time checking)	self-efficacy/opportunity cost/burden
	Treatment formulation over the telephone	self-efficacy/ opportunity cost/burden
	Non-verbal communication for establishing a therapeutic bond	opportunity cost/ethicality
	Importance of active listening	burden
	Importance of demonstrating empathy	burden/ ethicality
	Necessity for patient assertiveness to drive treatment	self-efficaacy
	Potential for miscommunication over the telephone	perceived effectivenss/opportunity cost
	Patient and practitioner skills i.e. handling silences	self-efficacy/ burden/opportunity cost
	Feels easier and safer face-to-face	affective attitude/ethicality
	Advantages of patient anonymity	affective attitude
	Disadvantages of practitioner anonymity	affective attitude/opportunity cost
	Familiarity with telephone/practitioner improving experience over time	perceived effectiveness/affective attitude/self efficacy
Memory, attention and decision processes	Potential for miscommunication	perceived effectiveness/ opportunity cost
	Use of outcome measures in sessions	opportunity cost
	Self-referral and patient choice	Intervention coherence
Behavioural regulation	Use of outcome measures in sessions	opportunity cost
	Use of an app to complete outcome measures	burden
	Completion of homework	burden/ self-efficacy
	Shorter waiting lists	Intervention coherence/ opportunity cost
	Ice breaking	perceived effectiveness
	Areas of improvement	all constructs
Environmental Context and Resources	Face to face barriers i.e. long waiting lists	opportunity cost/ intervention coherence
	Accessibility, flexibility and convenience	burden
	Anonymity of telephone treatment	affective attitude
	Physical resources for homework – receiving/use between sessions	burden/ self-efficacy
	Completion of outcome measures	opportunity cost
	Tracking scores	perceived effectiveness/ self-efficacy
	Impression of scripted sessions (business-like)	perceived effectiveness/ opportunity cost
	Challenges to development of therapeutic bond	opportunity cost/ ethicality
Social Influences	Importance of anonymity	affective attitude
	Attitudes to engagement by telephone	affective attitude/ opportunity cost
	Patient led and centred	affective attitude/ self-efficacy
	Feels safer and easier face-to-face	ethicality/affective attitude
Social, professional role and identity	Initial thoughts about telephone therapy	Intervention coherence/ perceived effectiveness
	Initial thoughts about practitioner	Intervention coherence
	GP role in managing expectations	Intervention coherence
	Explanation of PWP role and treatment	Intervention coherence
Beliefs about capabilities	Initial apprehension of practitioner ability/treatment effectiveness/self-efficacy	Intervention coherence/ perceived effectiveness/ affective attitude
	Apprehension about lack of visual information	opportunity cost/ affective attitude/ self efficacy
	Impact of perceptions of practitioner ability	Intervention coherence/ perceived effectiveness/affective attitude
	Changing attitudes over the course of treatment	affective attitude/ intervention coherence/ethicality
	Therapeutic journey	affective attitude/ intervention coherence/ethicality
	Patient led and centred treatment	Intervention coherence/ perceived effectiveness/affective attitude
Optimism	Preference for face-to-face treatment	ethicality/ affective attitude
	Confidence in telephone as a mode of treatment	affective attitude/perceive effectiveness
	Positive views/negative views and reflections on telephone treatment	affective attitude
	Scepticism about telephone treatment efficacy	perceived effectiveness/ affective attitude
Intentions	Reason for treatment
	Confidence in treatment	perceived effectiveness/ affective attitude
Goals	Confidence in treatment over the telephone	perceived effectiveness/ affective attitude
	Use of scores to steer treatment	opportunity cost
	Collaboration and shared understanding	perceived effectivness/ self-efficacy
Beliefs about consequences	Preconceptions of telephone treatment	Intervention coherence/ affective attitude
	Belief that face-to-face is better	Intervention coherence/perceived effectiveness
	Opinions that PWPs like telephone as it is more efficient	affective attitude, ethicality
	Appropriateness of telephone for guided self-help treatment over the telephone	ethicality/ intervention coherence
Reinforcement	Use of outcome measure scores to drive treatment	opportunity cost
	Patient knowledge of PWP can influence attitude to treatment	perceived effectiveness/ affective attitude
Emotion	Anxiety starting treatment	affective attitude
	Anxiety about telephone as mode of delivery	affective attitude/ perceived effectiveness
	Feeling like a number	affective attitude
	Feeling isolated after sessions	affective attitude/ opportunity cost
